# Supplementary material for: Characterization of Extracellular Vesicles Labelled with a Lipophilic Dye Using Fluorescence Nanoparticle Tracking Analysis
Source: Membranes (Basel). 2021 Oct 12;11(10):779. doi: 10.3390/membranes11100779 (PMC8539200; doi:10.3390/membranes11100779)
Supplement: Supplementary file 1 [file membranes-11-00779-s001.zip]

Archive with 1 entries (1 files):
- membranes-1393973-supplementary.pdf
